# Supplementary material for: Is executive attention affected by environmental lighting conditions?
Source: PLoS One. 2025 Jan 6;20(1):e0305998. doi: 10.1371/journal.pone.0305998 (PMC11703077; doi:10.1371/journal.pone.0305998)
Supplement: S1 Data — (XLSX) [file pone.0305998.s001.xlsx]

## Sheet: Data - Data2-Plos-One
Data2-Plos-One
pro_group	fb1_gen_01	fb1_gen_02	fb1_stud_01	t1_ant_con	t1_ant_inc	t1_ant_cen	t1_ant_inf	t1_ant_noc	ant_nr_t1_al	ant_nr_t1_or	ant_nr_t1_ex	fb_8_ms	fb_9_ms	fb_10_ms	fb_11_ms
2	1	23	Psychology	412.167	518.333	494.5	422.5	478.75	-15.75	72	106.167	2	2.25	2.25	2.25
2	0	24	Psychology	420.667	523.167	496.75	397.75	521.25	24.5	99	102.5	0.5	0.5	0.75	1
1	0	20	Psychology	419.167	515.333	492.5	398	511.25	18.75	94.5	96.1667	1.5	1.25	1.25	1
2	0	22	Psychology	467.5	560.667	525.75	461	555.5	29.75	64.75	93.1667	0.5	0.5	0.5	1.25
2	0	24	Psychology	446.5	510.833	508.25	418.25	509.5	1.25	90	64.3333	2	2.75	1.75	1
1	0	23	Psychology	553.833	616.5	600.5	553	602	1.5	47.5	62.6667	3	2.75	2	2
1	0	21	Psychology	438.333	556.333	500.5	461.75	529.75	29.25	38.75	118	1	1.5	1.75	1.5
2	0	21	Psychology	434.833	519.333	488.5	434.25	508.5	20	54.25	84.5	1	2.5	1.25	1.25
2	0	25	Psychology	392.5	470	444.5	376.25	473	28.5	68.25	77.5	1	1.5	1.25	1.25
1	0	21	Psychology	414.667	530	503.25	422.5	491.25	-12	80.75	115.333	1.5	0.75	1	1.5
2	0	21	Psychology	477.667	608.5	583.25	486.25	559.75	-23.5	97	130.833	0.75	0.75	1.25	1
2	0	20	Psychology	452	525.667	517.5	427.5	521.5	4	90	73.6667	1	1.5	2.25	1.5
2	0	21	Psychology	465.333	549.333	526	455.75	540.25	14.25	70.25	84	1.5	1.5	2	1.75
1	0	21	Online Marketing	515	571.167	571.75	475	582.5	10.75	96.75	56.1667	0.75	0.75	0.5	0.75
2	0	22	Business Administration & Economics	419.5	514.833	483	416.75	501.75	18.75	66.25	95.3333	1.25	1.5	1.5	1.5
2	1	22	Psychology	444.333	522	522	412	515.5	-6.5	110	77.6667	0.25	0.75	0.25	0
2	0	23	Psychology	495	556.333	528	471	578	50	57	61.3333	2.75	1.75	2.5	0.25
2	1	22	Political Science	445.667	548.667	502.25	456	533.25	31	46.25	103	2.75	2.75	2.5	2.5
2	0	21	Psychology	401.167	463.667	427	393.5	476.75	49.75	33.5	62.5	2	2	1.25	1.25
1	0	20	Psychology	409.667	518	467.25	439.75	484.5	17.25	27.5	108.333	2.25	2	1.25	1.25
1	0	20	Business Administration	478.667	598.167	569.25	475.75	570.25	1	93.5	119.5	0.75	1.5	1.75	1.5
	0	22	Psychology	479.833	599.5	564.75	485.75	568.5	3.75	79	119.667	0.5	0.75	1.25	1.5
	0	24	Psychology	446.667	531.333	493	429.5	544.5	51.5	63.5	84.6667	1	2	1.5	1.5
	1	23	Psychology	405.833	502.333	465.75	421	475.5	9.75	44.75	96.5	0.75	1.75	1.25	1.25
	0	20	Psychology	472.167	561.167	529	452.75	568.25	39.25	76.25	89	2	2.75	2.25	1.75
2	0	22	Psychology	491.5	541.833	516.75	443	590.25	73.5	73.75	50.3333	1.5	2.25	1	0.75
2	1	22	Psychology	432.333	498.5	484	421.25	491	7	62.75	66.1667	1	1	1.5	1.5
1	0	23	Psychology	535.5	624.667	575	552.5	612.75	37.75	22.5	89.1667	0.75	2.25	0	0.25
2	1	26	Psychology	463	550.667	521	435	564.5	43.5	86	87.6667	1	2	2	1.25
2	0	22	Psychology	493.5	623.333	574.75	510.75	589.75	15	64	129.833	2	0.75	1.5	1.5
1	0	22	Psychology	453.333	568.167	516.25	439.75	576.25	60	76.5	114.833	0.5	0.75	1.25	0.75
2	0	22	Business Administration	498.333	565.833	576.5	460.25	559.5	-17	116.25	67.5	1	0.75	0.5	0.25
1	1	22	Business Administration	382.833	460	425.5	406.25	432.5	7	19.25	77.1667	2.5	2.25	1.75	1.5
1	1	23	Psychology	477	549	513.25	483.25	542.5	29.25	30	72	1.25	0.5	0.5	0.75
2	1	22	Psychology	462.5	515.667	505.25	444	518	12.75	61.25	53.1667	2.5	2	2	1.75
1	0	24	Psychology	427.167	482.667	453.5	434.5	476.75	23.25	19	55.5	0.5	0	0	0.25
2	1	23	Psychology	394.833	509.667	454.5	419.5	482.75	28.25	35	114.833	1	1.5	1	1
1	0	24	Psychology	394.833	509.667	454.5	419.5	482.75	28.25	35	114.833	1	1.25	1	1.5
2	0	25	Psychology	464	588.167	529	476	573.25	44.25	53	124.167	0.25	0	0	0
1	0	23	Psychology	411.333	510.333	472.5	410.75	499.25	26.75	61.75	99	0	0.5	0	0.25
2	0	24	Psychology	500.5	522.667	550.25	428	556.5	6.25	122.25	22.1667	2.5	2.5	3	1.25
1	0	23	Psychology	375.167	459.333	437.5	393.5	420.75	-16.75	44	84.1667	1	1.25	2	1.5
1	1	27	Psychology	437.167	521.5	482	440.25	515.75	33.75	41.75	84.3333	0.75	1.75	1.25	0.5
2	1	26	Psychology	486.833	620	584	479.75	596.5	12.5	104.25	133.167	1.25	2	0.75	0.75
1	0	23	Socioeconomics	403.333	510.5	460.5	443.5	466.75	6.25	17	107.167	2.25	2	2.75	3
2	0	20	Psychology	439	510.667	510	418.5	496	-14	91.5	71.6667	1.5	2	2.75	3
2	1	28	Psychology	471.667	531.167	529.75	436.25	538.25	8.5	93.5	59.5	0.5	0.75	0.25	0.25
2	0	21	Psychology	545	653.167	597.75	540	659.5	61.75	57.75	108.167	0.5	0.5	0.5	0
1	0	23	Psychology	413.333	545.333	518.5	418	501.5	-17	100.5	132	1.75	1.75	2	2
2	1	20	Business Psychology	503	593.667	559	473.25	612.75	53.75	85.75	90.6667	0.75	1	1.5	1.5
1	0	24	Psychology	503	593.667	559	473.25	612.75	53.75	85.75	90.6667	0.25	0.25	0.25	0.25
2	0	21	Psychology	499.167	626.5	598	507.5	583	-15	90.5	127.333	1.5	1.5	1.25	1.5
2	0	26	Psychology	490.833	574.833	540.5	468	590	49.5	72.5	84	4	2.75	2.25	2
2	0	22	Psychology	448.833	538.833	489.5	479.5	512.5	23	10	90	2	1.5	1.5	1.75
1	0	20	Psychology	439.667	548.833	513.75	408.75	560.25	46.5	105	109.167	0.5	1.25	2.25	2.75
2	0	20	Psychology	445.5	538.5	491.75	456.5	527.75	36	35.25	93	2	2.25	2.25	2.25
1	1	26	Business Psychology	420.333	530.333	491	433	502	11	58	110	1.75	1	0.75	1.75
1	0	28	Medicine	509.833	610.333	584.5	492.75	603	18.5	91.75	100.5	1	1	1	1
1	1	22	Psychology	390.833	471.333	434.25	382	477	42.75	52.25	80.5	0.75	0.75	0.5	0.5
2	1	20	Business Psychology	378.167	446.167	408.25	388	440.25	32	20.25	68	1.25	1.25	1.75	1
2	1	22	Business Psychology	437	545.833	524.25	422.25	527.75	3.5	102	108.833	0.25	0.75	0.5	0.5
1	0	23	Psychology	455	564.333	552.75	434.75	541.5	-11.25	118	109.333	2.25	2.75	2.5	2.75
2	0	24	Psychology	375	416.833	408.75	348.5	430.5	21.75	60.25	41.8333	2.5	2.25	2.5	1.75
2	0	22	Psychology	405	496.167	461	410.5	480.25	19.25	50.5	91.1667	0.75	1.25	1	1
1	0	23	Psychology	440.333	532.667	486	425	548.5	62.5	61	92.3333	0.5	0.75	0.5	1
2	0	23	Psychology	478.5	637.5	544	494	636	92	50	159	1	1.75	1.75	2
2	0	23	Business Psychology	415.833	494.167	473.25	405.75	486	12.75	67.5	78.3333	1	1.25	1.25	1.25
1	1	22	Psychology	422.167	505.167	482.25	425	483.75	1.5	57.25	83	1	1	0.75	0.75
2	0	22	Psychology	413.667	499.5	462	436.75	471	9	25.25	85.8333	2.5	2.5	2.25	2
2	0	24	Psychology	519.833	604.167	554.75	538.25	593	38.25	16.5	84.3333	0.75	0.5	0.75	0.5
2	0	21	Social Work	540.167	656	606	533.5	654.75	48.75	72.5	115.833	0.5	0.5	1.25	1.75
2	0	22	Psychology	458.5	522.167	531.5	410	529.5	-2	121.5	63.6667	1	2.5	1.75	2.5
2	0	22	Psychology	454.5	555.333	509	466.25	539.5	30.5	42.75	100.833	0.75	1	1	0.75
2	0	22	Psychology	423.667	492.833	471.5	410.25	493	21.5	61.25	69.1667	1	1.25	1.25	1.75
1	0	22	Physical Therapy	453.333	607.333	536.75	516.75	537.5	0.75	20	154	0	1.25	1.25	1
1	0	22	Hotel Management	416.167	497.833	474.25	418.25	478.5	4.25	56	81.6667	0.5	0.75	0.75	0.5
1	1	28	Manual Therapy	473.667	583.833	539.5	480	566.75	27.25	59.5	110.167	2.5	2	2.75	2
1	1	25	Psychology	411.167	573.167	489.5	478.75	508.25	18.75	10.75	162	2.5	2.5	2	1.75
1	0	21	Occupational Therapy	507	690.667	580	565.5	651	71	14.5	183.667	1.75	2	1.25	1
1	1	27	Psychology	437.333	558	513.25	427.25	552.5	39.25	86	120.667	1.25	1.75	2.25	1.25
1	0	21	Psychology	432	534	494.5	438.5	516	21.5	56	102	0.75	0.5	1.25	0.75
2	0	23	Business Administration	585.667	658.5	637	573	656.25	19.25	64	72.8333	0.25	0.75	0.75	0.75
2	0	22	Physical Therapy	563.333	672.167	609	599	645.25	36.25	10	108.833	0.5	1	1.5	1.5
2	0	22	Psychology	388.167	469	451.5	389.75	444.5	-7	61.75	80.8333	1.5	2	1	0.75
2	0	24	Psychology	429.333	517	471	444.75	503.75	32.75	26.25	87.6667	1.75	2.5	2	2.25
2	0	21	Psychology	470.333	614.333	560	494	573	13	66	144	2.5	3.5	3.25	3
2	1	22	Psychology	402	487.167	454.25	393	486.5	32.25	61.25	85.1667	1.5	1	1	1.25
1	0	30	Psychology	504	595.667	584.5	507.25	557.75	-26.75	77.25	91.6667	0.5	0.5	0.5	1
2	0	23	Psychology	457.167	524.5	503.5	444.75	524.25	20.75	58.75	67.3333	0.5	2.25	1.75	2
1	1	24	Psychology	509.167	600	565.25	520.5	578	12.75	44.75	90.8333	2.25	2.75	2.75	2
2	0	21	Psychology	377	492.167	453.75	390.25	459.75	6	63.5	115.167	2.75	3.25	2.25	2
1	0	23	Psychology	460.5	540.667	510.75	452.5	538.5	27.75	58.25	80.1667	1	1.5	1.5	1.5
2	0	19	Health Psychology	489.333	624	557.5	520.75	591.75	34.25	36.75	134.667	1.25	1.5	2.25	2
1	1	28	Economics	698.5	784.333	755.75	708.25	760.25	4.5	47.5	85.8333	1	2	1.75	2
1	1	22	Business Administration	414.5	514.167	471.25	417.25	504.5	33.25	54	99.6667	0.5	0.5	0.25	0.5

## Sheet: Variable List
Tabelle 1
	Variables	Labels	Value
	pro_group	Group	1 Controllgroup, 2 Iterventiongroup
	fb1_gen_01	Age	in Years
	fb1_gen_02	Gender	0 female, 1 male
	fb1_stud_01	Study
	t1_ant_con	Congruent	reaction time in milliseconds
	t1_ant_inc	Incongruent	reaction time in milliseconds
	t1_ant_cen	Center	reaction time in milliseconds
	t1_ant_inf	Informative	reaction time in milliseconds
	t1_ant_noc	No cue	reaction time in milliseconds
	ant_nr_t1_al	ANT Alerting	difference reaction time in milliseconds
	ant_nr_t1_or	ANT Orienting	difference reaction time in milliseconds
	ant_nr_t1_ex	ANT Executive Function	difference reaction time in milliseconds
	fb_8_ms	Overall Stress t0	0 to 3
	fb_9_ms	Overall Stress t1	0 to 3
	fb_10_ms	Overall Stress t2	0 to 3
	fb_11_ms	Overall Stress t3	0 to 3
